# Supplementary material for: A Genotype/Phenotype Study of KDM5B-Associated Disorders Suggests a Pathogenic Effect of Dominantly Inherited Missense Variants
Source: Genes (Basel). 2024 Aug 6;15(8):1033. doi: 10.3390/genes15081033 (PMC11353349; doi:10.3390/genes15081033)
Supplement: Supplementary file 1 [file genes-15-01033-s001.zip]

Archive with 1 entries (1 files):
- genes-3084693-supplementary.pdf
